# Supplementary material for: Comparative Mitogenomics and Phylogenetic Implications for Nine Species of the Subfamily Meconematinae (Orthoptera: Tettigoniidae)
Source: Insects. 2024 Jun 3;15(6):413. doi: 10.3390/insects15060413 (PMC11204050; doi:10.3390/insects15060413)
Supplement: Supplementary file 1 [file insects-15-00413-s001.zip]

Archive with 19 entries (17 files):
- Image files/
- Image files/Figure 1.Size comparison of protein-coding genes (PCGs), transfer RNA genes (tRNAs), rrnL,.png
- Image files/Figure 2.Schematic diagram of tandem repeat arrangements in the CR.png
- Image files/Figure 3. Ka Ks values of 13 PCGs in nine species of Meconematinae.png
- Image files/Figure 4.Phylogenetic tree obtained from BI analysis based on 13 PCGs.pdf
- Image files/Figure 5. Phylogenetic tree obtained from ML analysis based on 13 PCGs.pdf
- Schedule/
- Schedule/Figure S1. Circular visualization of the mitogenome of nine species of the subfamily Meconema.png
- Schedule/Figure S2. Secondary structures of tRNA genes in the mitogenome of the nine Meconematinae spe.png
- Schedule/Figure S3. KaKs values of 13 PCGs in the macropterous of Meconematinae .png
- Schedule/Figure S4. KaKs values of 13 PCGs in the brachypterous of Meconematinae.png
- Schedule/Figure S5. Heterogeneity of the sequence composition of the mitochondrial genomes in differen.jpg
- Schedule/Figure S6. Phylogenetic tree obtained from BI analysis based on 13 PCGs + 2rRNA.pdf
- Schedule/Figure S7. Phylogenetic tree obtained from ML analysis based on 13 PCGs + 2rRNA.pdf
- Schedule/Figure S8. Sequencing base content distribution map for 9 species..png
- Schedule/Figure S9. Mass distribution of sequenced base in 9 species..png
- Table S1.The nucleotide composition of complete mitochondrial genome of 9 species of the subfamily.docx
- Table S2. 20 sequences were used for KaíóKs value comparison of the subfamily Meconematinae.docx
- Table S3.Substitution saturation tests of different datasets.docx
